# Supplementary material for: Increase in Ethanol Yield via Elimination of Lactate Production in an Ethanol-Tolerant Mutant of Clostridium thermocellum
Source: PLoS One. 2014 Feb 7;9(2):e86389. doi: 10.1371/journal.pone.0086389 (PMC3917835; doi:10.1371/journal.pone.0086389)
Supplement: File S1 — Plasmid pAMG231 sequence. (TXT) [file pone.0086389.s001.txt]

ID   pAMG231 standard; circular DNA;    ; 7041 BP.

DT   3-OCT-2013

CC   This file is created by Vector NTI

CC   http://www.invitrogen.com/

FH   Key             Location/Qualifiers

FH

FT   CDS             5029..5574

FT                   /locus_tag="or0940"

FT                   /product="hypoxanthine phosphoribosyltransferase"

FT                   /EC_number="2.4.2.8"

FT                   /codon_start=1

FT                   /transl_table=11

FT                   /colour=16

FT                   /vntifkey="4"

FT                   /label=hpt

FT                   /note="Hypoxanthine phosphoribosyltransferase from Thermoanaerobacterium saccharolyticum "

FT   misc_recomb     2695..3694

FT                   /vntifkey="86"

FT                   /label=C.\thermocellum\hpt\downstream\region

FT                   /note="downstream region of homology for recombination for gene deletion"

FT   misc_recomb     1695..2694

FT                   /vntifkey="86"

FT                   /label=C.\thermocellum\hpt\upstream\region

FT                   /note="upstream region of homology for recombination for gene deletion"

FT   CDS             complement(223..1227)

FT                   /gene="repB"

FT                   /codon_start=1

FT                   /transl_table=11

FT                   /product="RepB"

FT                   /protein_id="AAO86061.1"

FT                   /db_xref="GI:29650180"

FT                   /vntifkey="4"

FT                   /label=repB

FT                   /note="replication protein pNW33N"

FT   gene            complement(223..1227)

FT                   /gene="repB"

FT                   /vntifkey="60"

FT   rep_origin      148..1682

FT                   /vntifkey="33"

FT                   /label=putative\minimal\C.\thermocellum\ori

FT                   /note="region of pNW33N that allows replication in C. thermocellum"

FT   rep_origin      6120..6793

FT                   /vntifkey="33"

FT                   /label=pUC\origin

FT   terminator      5683..5936

FT                   /vntifkey="43"

FT                   /label=CYC1\term

FT   CDS             4361..5011

FT                   /vntifkey="4"

FT                   /label=cat

FT                   /note="Chloramphenicol resistance gene for E. coli and C. thermocellum"

FT   promoter        3713..4360

FT                   /vntifkey="30"

FT                   /label=P-gapD

FT                   /note="gapD promoter from C. thermocellum"

FT   gene            5029..5574

FT                   /locus_tag="or0940"

FT                   /colour=16

FT                   /vntifkey="60"

SQ   Sequence 7041 BP; 2205 A; 1278 C; 1449 G; 2109 t;

     ccggcgaacg tggcgagaaa ggaagggaag aaagcgaaag gagcgggggc tagggcggtg        60

     ggaagtgtag gggtcacgct gggcgtaacc accacacccg ccgcgcttaa tggggcgcta       120

     cagggcgcgt ggggatgatc cactagtgaa tttaggaggc ttacttgtct gctttcttca       180

     ttagaatcaa tcctttttta aaagtcaatc ccgtttgttg aactactctt taataaaata       240

     atttttccgt tcccaattcc acattgcaat aatagaaaat ccatcttcat cggctttttc       300

     gtcatcatct gtatgaatca aatcgccttc ttctgtgtca tcaaggttta attttttatg       360

     tatttctttt aacaaaccac cataggagat taacctttta cggtgtaaac cttcctccaa       420

     atcagacaaa cgtttcaaat tcttttcttc atcatcggtc ataaaatccg tatcctttac       480

     aggatatttt gcagtttcgt caattgccga ttgtatatcc gatttatatt tatttttcgg       540

     tcgaatcatt tgaactttta catttggatc atagtctaat ttcattgcct ttttccaaaa       600

     ttgaatccat tgtttttgat tcacgtagtt ttctgtattc ttaaaataag ttggttccac       660

     acataccaat acatgcatgt gctgattata agaattatct ttattattta ttgtcacttc       720

     cgttgcacgc ataaaaccaa caagattttt attaattttt ttatattgca tcattcggcg       780

     aaatccttga gccatatctg acaaactctt atttaattct tcgccatcat aaacattttt       840

     aactgttaat gtgagaaaca accaacgaac tgttggcttt tgtttaataa cttcagcaac       900

     aaccttttgt gactgaatgc catgtttcat tgctctcctc cagttgcaca ttggacaaag       960

     cctggattta caaaaccaca ctcgatacaa ctttctttcg cctgtttcac gattttgttt      1020

     atactctaat atttcagcac aatcttttac tctttcagcc tttttaaatt caagaatatg      1080

     cagaagttca aagtaatcaa cattagcgat tttcttttct ctccatggtc tcacttttcc      1140

     actttttgtc ttgtccacta aaacccttga tttttcatct gaataaatgc tactattagg      1200

     acacataata ttaaaagaaa cccccatcta tttagttatt tgtttggtca cttataactt      1260

     taacagatgg ggtttttctg tgcaaccaat tttaagggtt ttcaatactt taaaacacat      1320

     acataccaac acttcaacgc acctttcagc aactaaaata aaaatgacgt tatttctata      1380

     tgtatcaaga atagaaagaa ctcgtttttc gctacgctca aaacgcaaaa aaagcactca      1440

     ttcgagtgct ttttcttatc gctccaaatc atgcgatttt ttcctctttg cttttctttg      1500

     ctcacgaagt tctcgatcac gctgcaaaac atcttgaagc gaaaaagtat tcttcttttc      1560

     ttccgatcgc tcatgctgac gcacgaaaag ccctctaggc gcataggaac aactcctaaa      1620

     tgcatgtgag gggttttctc gtccatgtga acagtcgcat acgcaatatt ttgtttccca      1680

     tagctagtaa gcttattgaa aattactgcc ggattcacaa cctaaatccg cgtattgaca      1740

     gtacaaattt ggagaatatt tataccagaa acaaaataag acttgatctg ataccctata      1800

     tagagaaatt attcaatgcc gatatagtaa atggcataag caaaatggca gatttaataa      1860

     aagatgacgt aagctttatc gaaagccgga cagatgaaat ttacaacaaa gcaaaaataa      1920

     agagcgatga caagggagta attttagatc ttaatatttt aaaggaatgt cacattgcgg      1980

     ctcggaaaag aataattcga aattccataa aacaaatcaa aggtgacata aaaggaattg      2040

     caacagtgca tattgacagt ataacagatc tgattgaaaa cggtaaaacg ggatcaatgc      2100

     tgcaccttcc ccacggagta agggcagtga aatcctataa taccttgaaa atatgtttgc      2160

     acgagcttaa agaggaagac atatatttca ataaggaagt aaacataccc ggaattacgg      2220

     ttgttgatga aatatgtggc agcttggagg caacccttat tgatgtttcc gcagattgct      2280

     ttagtataga ggattttaca aaggtaccgg acaaaagcaa ggttcagttt tttgattatg      2340

     acaggctgaa agagggaata tacttaagaa acagaagaga cggtgatgtt ttcaggcccc      2400

     gtaactcaaa cggcaccaaa aaactcaagg agttttttat tgacaataaa atcccaagag      2460

     aaacaagaaa tcaaataccg ttaatttcaa cacgtaaaga aattgtatgg ataataggtt      2520

     acaaaatcag tgataaattt aaagtaactg aaaatactaa aatcatactg aaattatcct      2580

     atgataactc gcactgaacc aatcaaaatt ctaaaaaccg gcatattggt gttaagtgaa      2640

     agacgacggt cttatgaatt atggattgtt agcttataaa ttgcccgatt acagtaaaaa      2700

     atatacaaag gtttcttgtg tttttaatac cgttatgtta atataatgta atatatattt      2760

     tataataata tgtatgagag atagtgtttt gctatattgc tataaagaat gaggagggaa      2820

     ctagttgaaa tattttaaaa atataagctt ttatatagtg ctgtttgtga tgttgctggc      2880

     ttttctggtc atagtgcaaa gccggcctgt tgaaaaggaa caaaagtatt cccagcttat      2940

     aagcgatatt cacaacggta aggttcagga aattatactg gaagacaata aagccacggt      3000

     aaaatataaa gaagagggac agagggacca gtttgtttat atacccgatg ttgaagtgtt      3060

     catgaatgag ataaacgacc ttatcagaga aggagagctt gagtttcgaa gcaaggttcc      3120

     ttattcgccg ccgtggtgga tttctatatt gcctactttg gtaattatag ttgtgtttgt      3180

     gctgttctgg gtgttcttcc tccagcagtc tcagggcggc ggaagcagag taatgtcttt      3240

     tggaaaaagc agagccaaaa tgacaataga cgataagaga aaagtgactt tcaatgacgt      3300

     cgcaggagcg gatgaggaga aagaggagct aagggaaata gtcgaatttc tgaaaaattc      3360

     caaaaagttt ttggagttgg gagcgaggat accaaaagga gtgcttttgg tgggacctcc      3420

     gggtacaggt aaaaccttgc tggcaaaagc cgtgtccgga gaagccggag ttccgttctt      3480

     cagcataagc ggatcggact ttgtggaaat gtttgtcggt gtaggtgctt cgagggttag      3540

     agaccttttt gaacaggcaa agaagaatgc cccctgtatt gttttcatag atgaaattga      3600

     tgctgtcgga agacatagag gagcaggtct cggcggcggc catgacgaga gagaacagac      3660

     gcttaatcag ctgttggttg aaatggacgg tttcggatcc tcgcgaggcc ggccagtatt      3720

     ctgacatggg tgtatcaata acccatgcgt ttccgtattg tatcggaatg gtttcggaca      3780

     gggcggtggg aatagacatg gaaaagattt ttttgcccga ggatgcattg ataaagtatt      3840

     tcttttccga aagagaggaa aagattctaa agagttttgg aaatactgat gaatattgtg      3900

     tgcagagtac aattctatgg acaagaaaag aggctttgtc aaaacttttt cgtctgggaa      3960

     tgaggatgga ttttaaaaag ctggatactt tggaggacga ggtggttttt caggaaacaa      4020

     acagggcgcg tctgttttct tttatatgca ataattactg tatctctctg gcattgccag      4080

     gttttaataa agattaaaat tattgactag aaataaaaaa attgtccata atattaatgg      4140

     acaaaaaaac aaagaattac atcaaaggaa gataaaaata ctttgttaaa aaattaatta      4200

     ttttttatct aaactattga aaatgaaaat aaaataatat aaaatgaatc atagtgcaag      4260

     agatacttgc cagaggatga atattttact gcattcatgc tttatggcag ctaatagagg      4320

     cattaaatta aattttaatt tacaatagga ggcgatatta atgaacttta ataaaattga      4380

     tttagacaat tggaagagaa aagagatatt taatcattat ttgaaccaac aaacgacttt      4440

     tagtataacc acagaaattg atattagtgt tttataccga aacataaaac aagaaggata      4500

     taaattttac cctgcattta ttttcttagt gacaagggtg ataaactcaa atacagcttt      4560

     tagaactggt tacaatagcg acggagagtt aggttattgg gataagttag agccacttta      4620

     tacaattttt gatggtgtat ctaaaacatt ctctggtatt tggactcctg taaagaatga      4680

     cttcaaagag ttttatgatt tatacctttc tgatgtagag aaatataatg gttcggggaa      4740

     attgtttccc aaaacaccta tacctgaaaa tgctttttct ctttctatta ttccatggac      4800

     ttcatttact gggtttaact taaatatcaa taataatagt aattaccttc tacccattat      4860

     tacagcagga aaattcatta ataaaggtaa ttcaatatat ttaccgctat ctttacaggt      4920

     acatcattct gtttgtgatg gttatcatgc aggattgttt atgaactcta ttcaggaatt      4980

     gtcagatagg cctaatgact ggcttttata ataaaggagg tcgacgtcat ggaaaattta      5040

     tcaaaagaca tcgatgaaat tttgatcaca gaagaagaac ttaaggaaaa gataaaagag      5100

     cttgggaggc aaatcacaaa agactacaaa gggaaaaatt tgatgttggt aggagtttta      5160

     aaaggtgctt taatgtttat ggctgatttg tcaagacaca tagatttgcc tttatcactt      5220

     gattttatgg ctgtttccag ctatggaagc tcaactcatt catcaggaat agtaaagata      5280

     atcaaagatc ttgatataag catagaaggc aaagatgttc tgattgtgga agacataatt      5340

     gacagcggtt tgactttgtc ttacttaagg gaaactttac ttggaaggaa gccaaaaagc      5400

     ctgaaaatat gcacaatatt agacaaaccg gagagaagag aagcatctgt aaaagtcgat      5460

     tatgtaggat ttaagatacc tgataagttt gtcgtgggtt atggattgga ctttgatgaa      5520

     aagtacagga accttccttt tataggcgtt ttgaaacctg aaatgtacag ctaagcccgg      5580

     gcctcgagaa aacaaaaggc tcagtcggaa gactgggcct tttgttttgg taccgaattc      5640

     ggcgcgcctc agcgtttaaa cccgctgatc ctagagggcc gcatcatgta attagttatg      5700

     tcacgcttac attcacgccc tccccccaca tccgctctaa ccgaaaagga aggagttaga      5760

     caacctgaag tctaggtccc tatttatttt tttatagtta tgttagtatt aagaacgtta      5820

     tttatatttc aaatttttct tttttttctg tacagacgcg tgtacgcatg taacattata      5880

     ctgaaaacct tgcttgagaa ggttttggga cgctcgaagg ctttaatttg caagctgcgg      5940

     ccctgcatta atgaatcggc caacgcgcgg ggagaggcgg tttgcgtatt gggcgctctt      6000

     ccgcttcctc gctcactgac tcgctgcgct cggtcgttcg gctgcggcga gcggtatcag      6060

     ctcactcaaa ggcggtaata cggttatcca cagaatcagg ggataacgca ggaaagaaca      6120

     tgtgagcaaa aggccagcaa aagcccagga accgtaaaaa ggccgcgttg ctggcgtttt      6180

     tccataggct ccgcccccct gacgagcatc acaaaaatcg acgctcaagt cagaggtggc      6240

     gaaacccgac aggactataa agataccagg cgtttccccc tggaagctcc ctcgtgcgct      6300

     ctcctgttcc gaccctgccg cttaccggat acctgtccgc ctttctccct tcgggaagcg      6360

     tggcgctttc tcatagctca cgctgtaggt atctcagttc ggtgtaggtc gttcgctcca      6420

     agctgggctg tgtgcacgaa ccccccgttc agcccgaccg ctgcgcctta tccggtaact      6480

     atcgtcttga gtccaacccg gtaagacacg acttatcgcc actggcagca gccactggta      6540

     acaggattag cagagcgagg tatgtaggcg gtgctacaga gttcttgaag tggtggccta      6600

     actacggcta cactagaagg acagtatttg gtatctgcgc tctgctgaag ccagttacct      6660

     tcggaaaaag agttggtagc tcttgatccg gcaaacaaac caccgctggt agcggtggtt      6720

     tttttgtttg caagcagcag attacgcgca gaaaaaaagg atctcaagaa gatcctttga      6780

     tcttttctac ggggtctgac gctcagtgga acgaaaactc acgttaaggg attttggtca      6840

     tgagattatc aaaaaggatc ttcacctaga tccttttaaa ttaaaaatga agttttaaat      6900

     caatctaaag tatatatgag taaacttggt ctgacagtta ccaatgctta atcagtgagg      6960

     cacctatctc agcgatctgt ctatttcgtt catccatagt tgcctgactc cccgtcgtgt      7020

     agataactac gatacgggag c                                                7041

//
